# Supplementary material for: Development and evaluation of a live birth prediction model for evaluating human blastocysts from a retrospective study
Source: eLife. 2023 Feb 22;12:e83662. doi: 10.7554/eLife.83662 (PMC10069866; doi:10.7554/eLife.83662)
Supplement: Figure 3—source data 1. [file elife-83662-fig3-data1.zip]

Archive with 4 entries (3 files):
- Figure 3-Source Data 1/
- Figure 3-Source Data 1/Description.txt
- Figure 3-Source Data 1/Figure-3-Code.ipynb
- Figure 3-Source Data 1/Figure-3-Data.xlsx
