# Supplementary material for: Development and evaluation of a live birth prediction model for evaluating human blastocysts from a retrospective study
Source: eLife. 2023 Feb 22;12:e83662. doi: 10.7554/eLife.83662 (PMC10069866; doi:10.7554/eLife.83662)
Supplement: Figure 4—source data 1. [file elife-83662-fig4-data1.zip]

Archive with 21 entries (20 files):
- Figure 4-Source Data 1/
- Figure 4-Source Data 1/1_focus_0.jpg
- Figure 4-Source Data 1/1_focus_1.jpg
- Figure 4-Source Data 1/1_image_and_clinical_weight.jpg
- Figure 4-Source Data 1/1_image_clinical_heatmap.jpg
- Figure 4-Source Data 1/1_image_heatmap.jpg
- Figure 4-Source Data 1/1_image_weight.jpg
- Figure 4-Source Data 1/2_focus_0.jpg
- Figure 4-Source Data 1/2_focus_1.jpg
- Figure 4-Source Data 1/2_image_and_clinical_weight.jpg
- Figure 4-Source Data 1/2_image_clinical_heatmap.jpg
- Figure 4-Source Data 1/2_image_heatmap.jpg
- Figure 4-Source Data 1/2_image_weight.jpg
- Figure 4-Source Data 1/3_focus_0.jpg
- Figure 4-Source Data 1/3_focus_1.jpg
- Figure 4-Source Data 1/3_image_and_clinical_weight.jpg
- Figure 4-Source Data 1/3_image_clinical_heatmap.jpg
- Figure 4-Source Data 1/3_image_heatmap.jpg
- Figure 4-Source Data 1/3_image_weight.jpg
- Figure 4-Source Data 1/Description.txt
- Figure 4-Source Data 1/Figure-4-Code.ipynb
