# Supplementary material for: Development and evaluation of a live birth prediction model for evaluating human blastocysts from a retrospective study
Source: eLife. 2023 Feb 22;12:e83662. doi: 10.7554/eLife.83662 (PMC10069866; doi:10.7554/eLife.83662)
Supplement: Figure 4—source data 1. [file elife-83662-fig4-data1.zip › Figure 4-Source Data 1/Description.txt]

This directory contains the data and code used for generating the heatmaps shown in Figure 4 of the manuscript.
