# Supplementary material for: Development and evaluation of a live birth prediction model for evaluating human blastocysts from a retrospective study
Source: eLife. 2023 Feb 22;12:e83662. doi: 10.7554/eLife.83662 (PMC10069866; doi:10.7554/eLife.83662)
Supplement: Figure 4—figure supplement 1—source code 1. [file elife-83662-fig4-figsupp1-code1.zip]

Archive with 4 entries (3 files):
- Figure-4-Supplement-1-Code/
- Figure-4-Supplement-1-Code/Image_Padding.ipynb
- Figure-4-Supplement-1-Code/img_to_be_padded.jpg
- Figure-4-Supplement-1-Code/padded_img.jpg
