# Supplementary material for: Development and evaluation of a live birth prediction model for evaluating human blastocysts from a retrospective study
Source: eLife. 2023 Feb 22;12:e83662. doi: 10.7554/eLife.83662 (PMC10069866; doi:10.7554/eLife.83662)
Supplement: Figure 4—figure supplement 1—source code 1. [file elife-83662-fig4-figsupp1-code1.zip › Figure-4-Supplement-1-Code/Image_Padding.ipynb]

# %% [markdown]
# Library

# %% [code]
import cv2
import numpy as np
import matplotlib.pyplot as plt

# %% [markdown]
# Image padding

# %% [code]
PAD_VALUE = 144  # mean pixel value of images in the dataset
PADDED_SIZE = 500

# load image
img_name = 'img_to_be_padded.jpg'
img_to_be_padded = cv2.imread( img_name, cv2.IMREAD_GRAYSCALE )

# calculate padding value
height, width = img_to_be_padded.shape

left_pad_value = int( (PADDED_SIZE - width) / 2 ); right_pad_value = int( PADDED_SIZE - width - left_pad_value  );
top_pad_value = int( (PADDED_SIZE - height) / 2 ); bottom_pad_value = int( PADDED_SIZE - height - top_pad_value  );

# pad
padded_img = cv2.copyMakeBorder( img_to_be_padded, top_pad_value, bottom_pad_value, 
                                 left_pad_value,   right_pad_value, cv2.BORDER_CONSTANT, value = PAD_VALUE )

# save result
cv2.imwrite( 'padded_img.jpg', padded_img )
